# Supplementary material for: Natural History and Treatment Strategies of Advanced PEComas: A Systematic Review
Source: Cancers (Basel). 2021 Oct 18;13(20):5227. doi: 10.3390/cancers13205227 (PMC8533842; doi:10.3390/cancers13205227)
Supplement: Supplementary file 1 [file cancers-13-05227-s001.zip]

Archive with 1 entries (1 files):
- cancers-1395987-supplementary.pdf
